# Supplementary material for: Usnic Acid-Loaded Magnetite Nanoparticles—A Comparative Study between Synthesis Methods
Source: Molecules. 2023 Jul 4;28(13):5198. doi: 10.3390/molecules28135198 (PMC10343309; doi:10.3390/molecules28135198)
Supplement: Supplementary file 1 [file molecules-28-05198-s001.zip]

Archive with 1 entries (1 files):
- molecules-2420892-supplementary.pdf
